# Supplementary material for: Pyrimidine-4-carb­oxy­lic acid
Source: Acta Crystallogr Sect E Struct Rep Online. 2013 May 15;69(Pt 6):o885. doi: 10.1107/S1600536813012610 (PMC3685042; doi:10.1107/S1600536813012610)
Supplement: Supplementary file 2 [file e-69-0o885-Isup2.hkl]

# 
# h,k,l, Fc-squared, Fo-squared, sigma(Fo-squared) and status flag 
# 
data_I
_shelx_title ' LPM4N1 in P2(1)/m' 
_shelx_refln_list_code          4 
_shelx_F_calc_maximum       82.01 
_exptl_crystal_F_000       128.00 
_reflns_d_resolution_high  0.8209 
 
loop_ 
 _symmetry_equiv_pos_as_xyz 
 'x, y, z' 
 '-x, y+1/2, -z' 
 '-x, -y, -z' 
 'x, -y-1/2, z' 
 
_cell_length_a     6.0080 
_cell_length_b     6.3519 
_cell_length_c     7.4834 
_cell_angle_alpha  90.000 
_cell_angle_beta  112.200 
_cell_angle_gamma  90.000 
 
_shelx_F_squared_multiplier     1.000 
 
loop_ 
 _refln_index_h 
 _refln_index_k 
 _refln_index_l 
 _refln_F_squared_calc 
 _refln_F_squared_meas 
 _refln_F_squared_sigma 
 _refln_observed_status 
   1   0   0      931.09      887.38     23.64 o 
   2   0   0      182.18      186.63      8.75 o 
   3   0   0      111.62      114.71      6.78 o 
   4   0   0       55.79       56.62      3.36 o 
   5   0   0        2.59        2.56      1.94 o 
   6   0   0        0.04        0.74      2.10 o 
   1   1   0     1279.18     1250.34    146.69 o 
   2   1   0      236.65      240.32     15.87 o 
   3   1   0        1.18        0.11      0.84 o 
   4   1   0       51.63       47.92      1.25 o 
   5   1   0       76.33       75.64      1.49 o 
   6   1   0        0.34       -0.86      1.86 o 
   0   2   0     6725.29     5156.13    265.68 o 
   1   2   0      469.79      425.26     56.23 o 
   2   2   0       90.36       89.02     10.14 o 
   3   2   0       56.71       59.03      7.58 o 
   4   2   0       34.38       37.16      3.32 o 
   5   2   0        1.19        2.02      0.53 o 
   6   2   0        0.16        1.13      1.41 o 
   1   3   0      293.20      280.95     31.86 o 
   2   3   0       44.79       45.45      5.22 o 
   3   3   0        0.06       -1.41      1.59 o 
   4   3   0       22.80       24.37      2.06 o 
   5   3   0       40.74       43.57      3.75 o 
   6   3   0        0.07       -0.23      1.56 o 
   0   4   0     1002.80      816.58     45.79 o 
   1   4   0      105.86      101.23      6.32 o 
   2   4   0       12.54       14.27      1.49 o 
   3   4   0        8.55       10.25      1.14 o 
   4   4   0       10.55       14.46      1.59 o 
   5   4   0        0.14        0.80      1.17 o 
   1   5   0       47.55       47.65      3.63 o 
   2   5   0        2.27        1.78      1.20 o 
   3   5   0        0.53       -2.38      4.17 o 
   4   5   0        6.47        7.42      1.06 o 
   5   5   0       13.28       15.41      1.41 o 
   0   6   0      130.94      116.73      8.81 o 
   1   6   0       18.93       20.78      1.51 o 
   2   6   0        0.47        1.45      1.36 o 
   3   6   0        0.28        1.36      1.41 o 
   4   6   0        2.41        2.77      0.92 o 
   1   7   0        8.51        7.51      0.75 o 
   2   7   0        0.00       -0.42      1.53 o 
  -7   0   1        3.79        4.23      2.27 o 
  -6   0   1       84.72       83.23      3.91 o 
  -5   0   1       52.93       55.46      1.64 o 
  -4   0   1       16.26       14.92      1.27 o 
  -3   0   1       65.86       63.91      3.58 o 
  -2   0   1       12.91       11.57      0.47 o 
  -1   0   1       57.27       69.99      1.32 o 
   0   0   1      104.95      108.21      6.37 o 
   1   0   1       51.53       47.29      1.90 o 
   2   0   1      111.36      126.22      2.94 o 
   3   0   1       78.41       80.22      2.16 o 
   4   0   1       15.11       14.95      0.50 o 
   5   0   1        0.28        0.19      1.77 o 
   6   0   1        0.10        2.71      2.07 o 
  -6   1   1        6.71        7.71      1.05 o 
  -5   1   1      361.49      347.37      7.75 o 
  -4   1   1      131.35      133.98      6.53 o 
  -3   1   1       62.80       69.96      3.01 o 
  -2   1   1       28.48       32.56      1.04 o 
  -1   1   1      236.81      209.39     26.16 o 
   0   1   1       28.90       22.14      1.13 o 
   1   1   1        1.30        0.52      0.42 o 
   2   1   1        6.94        7.05      0.58 o 
   3   1   1       33.91       43.00      2.37 o 
   4   1   1        0.73       -0.90      1.15 o 
   5   1   1       38.84       36.75      1.21 o 
   6   1   1        8.16        9.19      0.90 o 
  -6   2   1       60.38       58.63      3.14 o 
  -5   2   1       40.46       43.73      2.29 o 
  -4   2   1       11.94       12.13      0.84 o 
  -3   2   1       29.23       30.48      2.32 o 
  -2   2   1        7.91        7.65      0.27 o 
  -1   2   1       25.20       21.27      3.56 o 
   0   2   1       50.15       44.85      1.69 o 
   1   2   1       20.74       16.92      2.69 o 
   2   2   1       68.99       85.54      9.92 o 
   3   2   1       40.76       42.71      4.70 o 
   4   2   1        7.89        7.60      0.37 o 
   5   2   1        0.10       -0.64      1.37 o 
   6   2   1        0.17        0.35      1.53 o 
  -6   3   1        3.76        3.42      0.82 o 
  -5   3   1      174.43      186.67     13.40 o 
  -4   3   1       71.99       75.04      7.65 o 
  -3   3   1       13.98       12.81      1.12 o 
  -2   3   1        7.77        7.03      1.16 o 
  -1   3   1       47.20       46.46      3.09 o 
   0   3   1        6.27        4.80      0.57 o 
   1   3   1        3.74        3.09      0.66 o 
   2   3   1        0.83        0.14      0.99 o 
   3   3   1       14.87       17.22      1.79 o 
   4   3   1        0.58        1.06      0.66 o 
   5   3   1       14.94       16.27      0.99 o 
  -6   4   1       23.89       24.37      1.75 o 
  -5   4   1       18.55       22.87      1.79 o 
  -4   4   1        5.77        6.49      0.82 o 
  -3   4   1        2.67        3.47      1.38 o 
  -2   4   1        3.42        4.07      0.62 o 
  -1   4   1        2.77        0.03      1.16 o 
   0   4   1       16.02       16.38      1.12 o 
   1   4   1        2.37        1.89      0.41 o 
   2   4   1       26.82       31.02      3.69 o 
   3   4   1        7.97        9.25      1.16 o 
   4   4   1        1.23        1.01      1.40 o 
   5   4   1        0.00       -1.50      1.53 o 
  -5   5   1       49.48       54.71      4.69 o 
  -4   5   1       24.73       29.10      3.11 o 
  -3   5   1        0.53       -0.55      1.37 o 
  -2   5   1        0.33       -1.18      1.24 o 
  -1   5   1        8.54        8.18      0.57 o 
   0   5   1        2.45        2.82      0.62 o 
   1   5   1        3.98        3.86      0.41 o 
   2   5   1        0.00        0.08      1.24 o 
   3   5   1        4.23        3.68      0.90 o 
   4   5   1        0.15        0.23      1.47 o 
  -4   6   1        2.06        3.07      0.87 o 
  -3   6   1        0.00       -0.19      1.45 o 
  -2   6   1        0.80        0.38      1.41 o 
  -1   6   1        0.29       -5.05      5.05 o 
   0   6   1        5.44        3.44      1.38 o 
   1   6   1        0.15       -0.82      1.37 o 
   2   6   1        7.99        9.20      0.69 o 
   3   6   1        1.17        2.18      1.51 o 
  -3   7   1        0.00        0.57      1.53 o 
  -2   7   1        0.06        1.11      1.47 o 
  -1   7   1        2.06        2.32      0.90 o 
   0   7   1        0.56       -1.26      1.51 o 
   1   7   1        1.67        3.25      1.50 o 
   2   7   1        0.01        0.30      1.53 o 
  -7   0   2        1.26        3.75      2.11 o 
  -6   0   2        0.08       -1.22      1.96 o 
  -5   0   2        2.15        1.58      1.69 o 
  -4   0   2        4.15        4.63      0.55 o 
  -3   0   2      236.01      246.84      7.26 o 
  -2   0   2      128.14      140.93      2.04 o 
  -1   0   2       82.22       94.75      2.65 o 
   0   0   2      637.74      675.88     10.93 o 
   1   0   2       30.75       30.05      0.91 o 
   2   0   2      492.10      564.66     14.64 o 
   3   0   2       56.89       69.57      3.44 o 
   4   0   2       39.05       33.56      0.90 o 
   5   0   2       23.37       23.59      0.69 o 
   6   0   2        2.04       -1.01      2.28 o 
  -7   1   2        1.00        1.41      1.61 o 
  -6   1   2        0.63        0.02      0.69 o 
  -5   1   2        8.87        9.24      0.41 o 
  -4   1   2        0.70        0.09      0.50 o 
  -3   1   2      221.02      240.41      2.10 o 
  -2   1   2      346.84      357.01     14.06 o 
  -1   1   2      395.89      357.20     33.34 o 
   0   1   2        1.98        1.12      0.44 o 
   1   1   2      127.79      149.72     15.62 o 
   2   1   2      109.80      120.75      8.59 o 
   3   1   2        0.56        2.38      1.02 o 
   4   1   2       25.51       25.31      0.50 o 
   5   1   2       11.05       11.32      0.79 o 
  -6   2   2        0.01        1.24      1.35 o 
  -5   2   2        2.31        2.49      1.57 o 
  -4   2   2        5.17        5.28      0.53 o 
  -3   2   2      122.47      131.82      8.87 o 
  -2   2   2       58.61       55.26      7.18 o 
  -1   2   2       39.30       32.91      3.90 o 
   0   2   2      287.31      251.44     10.15 o 
   1   2   2       24.13       22.58      2.88 o 
   2   2   2      271.43      309.34     34.51 o 
   3   2   2       38.70       40.80      3.98 o 
   4   2   2       28.64       26.35      1.85 o 
   5   2   2       15.55       17.56      0.47 o 
  -6   3   2        0.73        0.34      1.44 o 
  -5   3   2        1.97        1.90      0.70 o 
  -4   3   2        0.25       -0.08      1.13 o 
  -3   3   2       87.74       93.00      9.09 o 
  -2   3   2       87.27       79.98     10.99 o 
  -1   3   2       81.22       76.53      3.77 o 
   0   3   2        2.32        1.44      0.97 o 
   1   3   2       43.64       45.71      5.00 o 
   2   3   2       36.28       37.00      5.17 o 
   3   3   2        0.09       -1.18      1.18 o 
   4   3   2        8.85        9.74      1.40 o 
   5   3   2        5.46        4.92      0.82 o 
  -6   4   2        0.06       -1.65      1.65 o 
  -5   4   2        1.85        2.35      1.39 o 
  -4   4   2        4.95        6.25      0.83 o 
  -3   4   2       24.66       26.46      2.87 o 
  -2   4   2       10.35       11.34      1.78 o 
  -1   4   2        6.29        5.40      0.35 o 
   0   4   2       39.75       37.68      0.86 o 
   1   4   2       10.34       10.71      0.76 o 
   2   4   2       60.14       62.67      8.50 o 
   3   4   2       13.67       14.15      1.75 o 
   4   4   2       12.21       11.87      0.75 o 
   5   4   2        5.17        4.87      0.88 o 
  -5   5   2        0.02       -1.57      1.57 o 
  -4   5   2        0.09        0.52      1.36 o 
  -3   5   2       22.47       23.54      2.04 o 
  -2   5   2       12.22       11.98      0.91 o 
  -1   5   2        7.10        7.26      0.69 o 
   0   5   2        1.41        1.96      1.20 o 
   1   5   2       10.02       11.77      0.98 o 
   2   5   2        6.70        6.50      1.10 o 
   3   5   2        0.48        0.71      1.42 o 
   4   5   2        1.36        0.83      0.81 o 
  -4   6   2        2.27        2.93      1.55 o 
  -3   6   2        3.61        1.76      1.54 o 
  -2   6   2        1.55        1.55      1.65 o 
  -1   6   2        0.44        0.12      1.33 o 
   0   6   2        2.66        2.64      0.71 o 
   1   6   2        2.24        3.75      0.85 o 
   2   6   2        8.84       10.81      1.49 o 
   3   6   2        3.21        1.95      1.61 o 
  -3   7   2        4.22        4.16      1.82 o 
  -2   7   2        1.75        1.54      1.54 o 
  -1   7   2        0.33        2.16      1.42 o 
   0   7   2        0.34        0.61      1.00 o 
   1   7   2        2.05       -1.47      1.61 o 
  -7   0   3       11.01       13.43      0.71 o 
  -6   0   3       13.29       12.73      1.24 o 
  -5   0   3        1.15        0.88      1.72 o 
  -4   0   3       59.74       67.14      8.54 o 
  -3   0   3      101.32      122.10     12.45 o 
  -2   0   3       21.01       22.83      1.03 o 
  -1   0   3      405.30      452.56      9.84 o 
   0   0   3      157.78      161.47      5.09 o 
   1   0   3       13.85       16.84      0.58 o 
   2   0   3        1.07        2.89      1.50 o 
   3   0   3       11.36       12.57      0.53 o 
   4   0   3       92.32       75.99      1.88 o 
   5   0   3        8.61        6.94      0.88 o 
  -7   1   3        2.28        1.44      1.54 o 
  -6   1   3        0.92        0.63      1.06 o 
  -5   1   3       15.19       15.58      0.54 o 
  -4   1   3        0.09        0.55      1.03 o 
  -3   1   3      217.45      220.40      5.28 o 
  -2   1   3       28.39       32.49      0.70 o 
  -1   1   3      677.16      698.68      9.58 o 
   0   1   3      597.58      645.56     37.16 o 
   1   1   3       17.22       17.00      1.10 o 
   2   1   3      117.67      103.53      5.36 o 
   3   1   3       21.92       18.24      0.43 o 
   4   1   3        5.74        4.53      0.75 o 
   5   1   3       14.82       15.29      0.90 o 
  -7   2   3        8.09        9.39      2.34 o 
  -6   2   3        8.19        7.02      2.32 o 
  -5   2   3        0.36       -0.27      1.25 o 
  -4   2   3       35.51       40.34      1.91 o 
  -3   2   3       62.01       70.09      5.57 o 
  -2   2   3       15.91       15.51      2.09 o 
  -1   2   3      201.73      193.25     11.07 o 
   0   2   3       70.43       72.24      4.51 o 
   1   2   3        4.43        4.29      0.52 o 
   2   2   3        0.83        0.07      1.07 o 
   3   2   3        6.05        7.31      1.05 o 
   4   2   3       62.54       58.83      3.10 o 
   5   2   3        7.61        6.70      1.43 o 
  -6   3   3        0.23        0.50      1.52 o 
  -5   3   3        5.72        5.97      0.89 o 
  -4   3   3        0.00       -0.31      1.14 o 
  -3   3   3       66.05       62.11      7.12 o 
  -2   3   3       17.40       16.44      2.63 o 
  -1   3   3      210.52      196.70      5.21 o 
   0   3   3      199.53      191.31     11.57 o 
   1   3   3       10.55       10.61      1.17 o 
   2   3   3       34.59       35.46      4.48 o 
   3   3   3        8.81        9.13      0.58 o 
   4   3   3        3.69        2.93      1.52 o 
  -6   4   3        1.99        0.78      1.59 o 
  -5   4   3        0.00        0.32      1.38 o 
  -4   4   3        9.46       12.54      2.18 o 
  -3   4   3       18.54       18.29      2.94 o 
  -2   4   3        7.18        7.71      0.81 o 
  -1   4   3       35.83       32.97      0.72 o 
   0   4   3       10.36        9.76      0.35 o 
   1   4   3        0.02        0.01      0.47 o 
   2   4   3        0.46        1.97      1.23 o 
   3   4   3        0.98        0.08      0.63 o 
   4   4   3       21.88       24.42      1.81 o 
  -5   5   3        0.87        0.26      0.84 o 
  -4   5   3        0.00       -0.20      1.38 o 
  -3   5   3        9.19        9.82      1.04 o 
  -2   5   3        5.70        5.99      0.61 o 
  -1   5   3       36.05       33.83      1.40 o 
   0   5   3       38.80       36.95      1.36 o 
   1   5   3        3.37        3.23      0.69 o 
   2   5   3        3.66        1.93      1.46 o 
   3   5   3        2.22        0.74      0.80 o 
  -4   6   3        1.75        1.96      1.03 o 
  -3   6   3        4.02        3.77      0.82 o 
  -2   6   3        2.10        1.70      1.11 o 
  -1   6   3        4.38        3.94      0.49 o 
   0   6   3        1.29        0.85      1.25 o 
   1   6   3        0.69        0.56      1.43 o 
   2   6   3        0.18        1.16      1.51 o 
  -2   7   3        1.22        1.50      1.60 o 
  -1   7   3        5.29        3.42      1.59 o 
   0   7   3        6.31        6.27      0.49 o 
  -7   0   4        1.04       -0.96      2.21 o 
  -6   0   4       46.64       42.02      1.22 o 
  -5   0   4       73.28       59.36      1.61 o 
  -4   0   4       64.64       69.44      2.53 o 
  -3   0   4      155.65      162.17      2.82 o 
  -2   0   4       46.05       47.29      1.46 o 
  -1   0   4       73.51       96.32      6.62 o 
   0   0   4        1.84        1.41      0.55 o 
   1   0   4        0.02       -0.53      2.13 o 
   2   0   4        4.52        4.68      1.66 o 
   3   0   4       22.25       20.64      0.60 o 
   4   0   4        3.27        2.22      2.00 o 
  -7   1   4        6.24        6.49      1.42 o 
  -6   1   4       26.28       22.88      0.57 o 
  -5   1   4        0.74        1.12      1.20 o 
  -4   1   4       21.76       21.13      0.57 o 
  -3   1   4        0.31       -0.28      0.51 o 
  -2   1   4        3.42        1.72      1.00 o 
  -1   1   4      204.06      220.13      3.81 o 
   0   1   4       38.17       41.97      1.72 o 
   1   1   4        0.00        0.00      0.98 o 
   2   1   4       28.60       31.36      1.40 o 
   3   1   4        0.14        0.54      1.22 o 
   4   1   4        0.00        1.35      0.74 o 
  -7   2   4        0.99        0.26      0.85 o 
  -6   2   4       31.70       28.80      1.40 o 
  -5   2   4       54.15       48.83      2.63 o 
  -4   2   4       44.65       43.24      3.37 o 
  -3   2   4       83.93       84.15      8.04 o 
  -2   2   4       23.17       20.58      2.05 o 
  -1   2   4       49.31       50.97      2.00 o 
   0   2   4        1.65        2.28      0.72 o 
   1   2   4        0.54        0.36      1.07 o 
   2   2   4        5.30        5.91      1.05 o 
   3   2   4       14.25       14.43      0.72 o 
   4   2   4        1.57        0.73      1.46 o 
  -6   3   4       13.35       12.99      1.24 o 
  -5   3   4        0.96        0.83      1.42 o 
  -4   3   4        4.76        4.75      1.34 o 
  -3   3   4        0.06        0.72      1.07 o 
  -2   3   4        1.07        0.66      0.55 o 
  -1   3   4       68.58       63.31      3.30 o 
   0   3   4       27.44       26.72      1.01 o 
   1   3   4        0.89        0.94      1.11 o 
   2   3   4       15.36       16.89      1.55 o 
   3   3   4        0.07        2.11      1.32 o 
   4   3   4        0.07        1.22      1.50 o 
  -6   4   4       10.99       11.78      1.35 o 
  -5   4   4       23.42       24.94      2.84 o 
  -4   4   4       16.43       16.95      2.02 o 
  -3   4   4       15.85       16.69      2.16 o 
  -2   4   4        4.80        5.80      1.47 o 
  -1   4   4       19.92       19.20      0.42 o 
   0   4   4        1.14        0.08      1.22 o 
   1   4   4        1.92        1.82      1.28 o 
   2   4   4        4.48        4.69      0.58 o 
   3   4   4        4.64        3.37      1.55 o 
  -5   5   4        0.59        0.58      1.60 o 
  -4   5   4        0.08       -0.04      1.46 o 
  -3   5   4        0.04        0.59      1.36 o 
  -2   5   4        0.18        0.27      0.83 o 
  -1   5   4       13.86       13.96      0.43 o 
   0   5   4       12.92       12.92      0.81 o 
   1   5   4        1.52       -1.51      3.03 o 
   2   5   4        5.81        5.89      0.62 o 
   3   5   4        0.05       -2.01      2.01 o 
  -4   6   4        3.74        3.44      0.90 o 
  -3   6   4        1.25        2.86      1.48 o 
  -2   6   4        1.08       -1.54      1.54 o 
  -1   6   4        5.60        5.15      0.92 o 
   0   6   4        0.57        0.19      1.44 o 
   1   6   4        1.55        1.20      2.08 o 
  -7   0   5        0.06        3.01      2.07 o 
  -6   0   5        0.56       -1.84      2.58 o 
  -5   0   5        5.59        4.77      2.29 o 
  -4   0   5        3.34        2.93      2.06 o 
  -3   0   5      245.92      230.69     55.64 o 
  -2   0   5        0.22       -1.77      1.77 o 
  -1   0   5        6.08        5.80      1.02 o 
   0   0   5       21.13       19.58      4.50 o 
   1   0   5      421.36      366.77     96.32 o 
   2   0   5        0.00       -2.86      4.15 o 
   3   0   5        1.24        0.23      2.59 o 
   4   0   5       31.57       27.91      0.92 o 
  -7   1   5        2.23        0.29      1.65 o 
  -6   1   5        9.38        6.91      1.98 o 
  -5   1   5        3.41        3.38      1.11 o 
  -4   1   5       36.85       34.91      2.38 o 
  -3   1   5        0.09       -0.50      1.33 o 
  -2   1   5       26.38       23.74      1.54 o 
  -1   1   5      124.10      122.87     10.48 o 
   0   1   5        1.78        0.89      1.35 o 
   1   1   5      209.35      186.21     27.78 o 
   2   1   5      354.30      295.81     44.41 o 
   3   1   5        0.23        1.04      1.58 o 
   4   1   5        5.04        3.51      0.86 o 
  -6   2   5        0.40        2.58      1.50 o 
  -5   2   5        5.59        5.52      0.56 o 
  -4   2   5        3.68        2.21      1.57 o 
  -3   2   5      158.91      151.54     13.00 o 
  -2   2   5        0.00       -0.09      0.59 o 
  -1   2   5        2.85        2.21      0.95 o 
   0   2   5       19.43       19.65      0.88 o 
   1   2   5      276.10      266.83     24.23 o 
   2   2   5        0.05        0.30      0.97 o 
   3   2   5        0.55        0.62      1.89 o 
  -6   3   5        7.02        3.78      1.52 o 
  -5   3   5        1.12        1.88      1.15 o 
  -4   3   5       21.14       22.46      2.13 o 
  -3   3   5        0.01       -0.61      2.17 o 
  -2   3   5        9.17        9.09      0.68 o 
  -1   3   5       35.60       39.81      1.69 o 
   0   3   5        0.86       -0.14      1.02 o 
   1   3   5      106.92       90.36     17.72 o 
   2   3   5      176.59      173.32     12.46 o 
   3   3   5        0.70       -0.14      1.55 o 
  -5   4   5        4.19        1.96      1.70 o 
  -4   4   5        2.88        3.86      1.22 o 
  -3   4   5       53.42       54.48      4.42 o 
  -2   4   5        0.48        1.06      1.32 o 
  -1   4   5        0.28        0.15      1.32 o 
   0   4   5       12.69       13.29      0.66 o 
   1   4   5       91.38       98.69      9.77 o 
   2   4   5        0.13       -1.16      1.16 o 
  -5   5   5        0.12        1.09      1.57 o 
  -4   5   5        8.09        9.95      1.34 o 
  -3   5   5        0.04       -2.55      3.27 o 
  -2   5   5        2.16        3.22      1.07 o 
  -1   5   5        3.17        4.18      0.76 o 
   0   5   5        0.12        0.38      1.52 o 
   1   5   5       32.73       34.62      2.40 o 
   2   5   5       51.72       54.55      5.59 o 
  -3   6   5       12.72       13.71      1.41 o 
  -2   6   5        0.65        1.39      1.20 o 
  -1   6   5        0.01        0.78      1.59 o 
   0   6   5        5.20        5.00      0.56 o 
  -6   0   6       24.56       26.14      3.53 o 
  -5   0   6        1.82        1.40      2.18 o 
  -4   0   6       47.79       51.61      6.05 o 
  -3   0   6      295.42      310.61     13.95 o 
  -2   0   6        1.80        1.90      0.91 o 
  -1   0   6        4.94        5.73      0.74 o 
   0   0   6       11.65       11.17      0.61 o 
   1   0   6       16.19       16.99      0.69 o 
   2   0   6        1.68        0.85      2.42 o 
   3   0   6        2.19        3.50      2.27 o 
  -6   1   6        0.77        1.98      0.91 o 
  -5   1   6       16.21       14.65      1.00 o 
  -4   1   6      388.66      417.16     30.63 o 
  -3   1   6       73.69       74.96      4.59 o 
  -2   1   6       30.22       29.05      1.53 o 
  -1   1   6       61.42       63.59      2.84 o 
   0   1   6        3.06        2.41      0.55 o 
   1   1   6        9.94        9.06      0.91 o 
   2   1   6        1.26        0.39      1.77 o 
   3   1   6        3.61        3.76      1.04 o 
  -6   2   6       15.47       15.31      0.51 o 
  -5   2   6        1.23        1.80      1.51 o 
  -4   2   6       31.90       32.48      2.06 o 
  -3   2   6      206.73      218.64     22.96 o 
  -2   2   6        2.34        0.41      0.82 o 
  -1   2   6        1.49        0.16      2.65 o 
   0   2   6        7.00        7.64      0.54 o 
   1   2   6       13.22       14.10      2.08 o 
   2   2   6        1.41       -0.13      1.52 o 
  -6   3   6        0.38       -0.84      1.61 o 
  -5   3   6       10.31       10.53      1.50 o 
  -4   3   6      191.61      201.24     18.77 o 
  -3   3   6       42.11       40.49      4.21 o 
  -2   3   6        8.29        7.36      1.19 o 
  -1   3   6       26.32       25.72      1.45 o 
   0   3   6        1.98        2.89      1.55 o 
   1   3   6        3.19        1.87      1.67 o 
   2   3   6        0.08       -0.06      1.54 o 
  -5   4   6        0.53       -0.17      1.54 o 
  -4   4   6       10.73       11.83      1.25 o 
  -3   4   6       79.56       85.49      8.82 o 
  -2   4   6        2.39        2.47      0.93 o 
  -1   4   6        0.02        0.81      2.43 o 
   0   4   6        2.02        1.45      1.65 o 
   1   4   6        7.01        7.22      0.68 o 
  -4   5   6       55.50       50.88      6.90 o 
  -3   5   6       14.26       14.68      1.06 o 
  -2   5   6        0.52       -0.71      1.29 o 
  -1   5   6        5.32        4.67      0.88 o 
   0   5   6        0.64        2.05      1.56 o 
  -6   0   7        2.46        3.40      2.29 o 
  -5   0   7        5.31        5.84      0.85 o 
  -4   0   7        2.69        2.85      0.79 o 
  -3   0   7        8.43       10.21      0.84 o 
  -2   0   7        0.03       -0.63      1.93 o 
  -1   0   7       37.18       31.59      1.80 o 
   0   0   7        0.34        1.56      2.07 o 
   1   0   7       26.75       29.36      3.00 o 
  -6   1   7        4.19        4.64      0.87 o 
  -5   1   7        0.43        1.37      1.55 o 
  -4   1   7        2.07        1.26      1.10 o 
  -3   1   7        0.26       -0.88      1.45 o 
  -2   1   7       14.76       12.20      0.64 o 
  -1   1   7       19.80       19.05      0.54 o 
   0   1   7        5.04        4.65      0.75 o 
   1   1   7       20.58       21.00      0.82 o 
   2   1   7        2.41        1.01      1.56 o 
  -6   2   7        1.80       -0.05      0.86 o 
  -5   2   7        3.60        4.12      1.22 o 
  -4   2   7        2.44        0.05      3.44 o 
  -3   2   7        4.37        2.01      1.56 o 
  -2   2   7        0.04        1.53      1.40 o 
  -1   2   7       25.97       25.09      1.18 o 
   0   2   7        0.27        4.06      1.46 o 
   1   2   7       16.80       20.56      1.36 o 
  -5   3   7        0.10        0.43      1.58 o 
  -4   3   7        0.33        0.25      1.63 o 
  -3   3   7        0.11        0.66      0.76 o 
  -2   3   7        9.57        8.66      0.90 o 
  -1   3   7        7.29        6.94      0.85 o 
   0   3   7        1.35        0.53      1.71 o 
   1   3   7        9.00        9.46      1.95 o 
  -4   4   7        1.43        1.01      1.61 o 
  -3   4   7        0.55       -0.66      1.05 o 
  -2   4   7        0.37       -0.85      1.55 o 
  -1   4   7        9.73        9.35      1.50 o 
   0   4   7        0.11        1.39      1.56 o 
  -5   0   8        2.05        1.71      1.91 o 
  -4   0   8        8.80        7.79      1.77 o 
  -3   0   8        0.38       -1.80      2.15 o 
  -2   0   8        1.27       -0.44      2.18 o 
  -1   0   8        0.40        0.73      0.80 o 
   0   0   8        2.83        3.77      0.84 o 
  -5   1   8        1.09        2.09      0.81 o 
  -4   1   8       16.17       16.53      0.64 o 
  -3   1   8        1.69        1.66      1.47 o 
  -2   1   8       42.89       39.81      1.39 o 
  -1   1   8       13.83       13.83      0.85 o 
   0   1   8       46.97       61.36      2.17 o 
  -5   2   8        1.17        0.57      0.84 o 
  -4   2   8        5.60        5.63      0.94 o 
  -3   2   8        0.21        0.03      1.65 o 
  -2   2   8        1.08        3.05      1.52 o 
  -1   2   8        0.10       -0.47      1.59 o 
   0   2   8        1.45        1.80      1.64 o 
  -4   3   8        7.38        6.59      0.57 o 
  -3   3   8        1.15        0.61      1.60 o 
  -2   3   8       19.22       18.00      0.52 o 
  -1   3   8        9.45       10.18      1.03 o 
  -3   0   9        6.01        4.44      1.64 o 
  -2   0   9       11.85       13.27      1.16 o 
  -3   1   9       13.04       15.58      0.58 o 
                                                 
